# Supplementary material for: Clade 8 and Clade 6 Strains of Escherichia coli O157:H7 from Cattle in Argentina have Hypervirulent-Like Phenotypes
Source: PLoS One. 2015 Jun 1;10(6):e0127710. doi: 10.1371/journal.pone.0127710 (PMC4452545; doi:10.1371/journal.pone.0127710)
Supplement: S1 Table — (XLSX) [file pone.0127710.s005.xlsx]

## Sheet: Sheet1
No.	Gene	Sakai Genome_loci	Synonomous	Nucleotide change		Amino Acid change		Function
1	ECs0333	351109	NON	T	C	V	A	putative transcriptional regulator
2	ECs0472	501564	NON	G	A	M	I	hypothetical protein
3	ECs0593	651644	SYN	T	C	F	F	putative chaperone
4	ECs0654	730801	NON	T	G	L	R	citrate lyase alpha chain
5	ECs0655	731085	NON	G	C	E	D	citrate lyase beta chain
6	ECs1895	1887941	SYN	T	C	A	A	hypothetical protein
7	ECs2852	2796191	SYN	T	C	D	D	putative colanic acid biosynthsis carrier transferase
8	ECs3099	3038252	NON	A	G	K	R	putative malate:quinone oxidoreductase
9	ECs3830	3838445	NON	C	T	R	C	putative ribosomal protein
10	ECs3881	3885057	SYN	T	C	T	T	hydrogenase-2 small subunit
11	ECs3972	3981094	NON	G	A	V	I	hypothetical protein
12	ECs4022	4032354	SYN	G	A	T	T	putative outer membrane protein
13	ECs4380	4390671	NON	G	A	G	E	heme utilization/transport protein
14	ECs4426	4452577	SYN	A	C	V	V	putative fimbrial protein precursor
15	ECs4610	4640773	NON	C	A	T	K	hypothetical protein
16	Ecs4834	4901210	SYN	A	G	Q	Q	superoxide dismutase SodA
17	ECs5069	5161881	SYN	A	G	L	L	putative aldolase
18	ECs2006	1984857	NON	G	A	D	N	putative BigA-like protein
19	ECs1011	1115049	SYN	G	T	P	P	aspartate aminotransferase
20	ECs4556	4593348	NON	C	A	D	E	LEE pathogenicity island secreted protein
21	ECs2514	2490378	NON	T	C	S	P	acyl coenzyme A synthetase
22	ECs5273	5398359	NON	C	A	T	R	major type 1 subunit fimbrin
23	ECs2324	2294999	NON	C	T	R	Q	interrupted beta-D-glucuronidase

## Sheet: Sheet2
No.	Gene	Sakai Genome_loci	Nucleotide change		Amino Acid change		Function
1	ECs0333	351109	T	C	V	A	putative transcriptional regulator
2	ECs0472	501564	G	A	M	I	hypothetical protein
3	ECs0593	651644	T	C	F	F	putative chaperone
4	ECs0654	730801	T	G	L	R	citrate lyase alpha chain
5	ECs0655	731085	G	C	E	D	citrate lyase beta chain
6	ECs1895	1887941	T	C	A	A	hypothetical protein
7	ECs2852	2796191	T	C	D	D	putative colanic acid biosynthsis carrier transferase
8	ECs3099	3038252	A	G	K	R	putative malate:quinone oxidoreductase
9	ECs3830	3838445	C	T	R	C	putative ribosomal protein
10	ECs3881	3885057	T	C	T	T	hydrogenase-2 small subunit
11	ECs3972	3981094	G	A	V	I	hypothetical protein
12	ECs4022	4032354	G	A	T	T	putative outer membrane protein
13	ECs4380	4390671	G	A	G	E	heme utilization/transport protein
14	ECs4426	4452577	A	C	V	V	putative fimbrial protein precursor
15	ECs4610	4640773	C	A	T	K	hypothetical protein
16	Ecs4834	4901210	A	G	Q	Q	superoxide dismutase SodA
17	ECs5069	5161881	A	G	L	L	putative aldolase
18	ECs2006	1984857	G	A	D	N	putative BigA-like protein
19	ECs1011	1115049	G	T	P	P	aspartate aminotransferase
20	ECs4556	4593348	C	A	D	E	LEE pathogenicity island secreted protein
21	ECs2514	2490378	T	C	S	P	acyl coenzyme A synthetase
22	ECs5273	5398359	C	A	T	R	major type 1 subunit fimbrin
23	ECs2324	2294999	C	T	R	Q	interrupted beta-D-glucuronidase
